# Supplementary material for: Biomechanical Analysis of the Unaffected Limb While Using a Hands-Free Crutch
Source: J Funct Morphol Kinesiol. 2023 May 4;8(2):56. doi: 10.3390/jfmk8020056 (PMC10204483; doi:10.3390/jfmk8020056)
Supplement: Supplementary file 1 [file jfmk-08-00056-s001.zip]

Archive with 1 entries (1 files):
- jfmk-2248013-supplementary.pdf
